# Supplementary material for: Development of artificial neural network model for predicting the rapid maxillary expansion technique in children with cleft lip and palate
Source: Front Dent Med. 2025 Apr 15;6:1530372. doi: 10.3389/fdmed.2025.1530372 (PMC12037576; doi:10.3389/fdmed.2025.1530372)
Supplement: Supplementary file 1 [file Table1.xlsx]

## Sheet: MPSModelling data
PatientID	Age	Gender	Clefttype	Category	MPSstages	Intervention	MPSD1Mean	MPSD1SD	MPSD2Mean	MPSD2SD	MPSD3Mean	MPSD3SD	MPSD4Mean	MPSD4SD	MPSD5Mean	MPSD5SD
1001	15	0	1	3	4	1	325.46	127.54	230.88	98.7	329.38	116.65	286.86	184.45	259.4	166.97
1002	14	1	1	3	4	1	199.73	145.04	74.2	219.05	96.47	170.01	108.03	210.44	231.23	313.76
1003	16	1	1	3	4	1	415.1	189.8	490.12	222.56	53.95	231.29	-148.91	113.27	64.72	215.98
1004	15	1	1	3	3	0	298.99	226.48	348.73	257.74	138.27	227.56	42.89	113.67	121.83	117.85
1005	15	0	1	3	4	1	266.89	204.38	187.28	281.55	107.75	198.69	114.39	154.96	67.14	180.5
1006	15	0	1	3	4	1	482.04	350.28	399.62	397.96	171.34	239.53	236.4	290.37	378.82	490.37
1007	16	1	1	3	5	1	392.87	200.51	517.1	302.42	495.61	277.44	387.41	314.05	167.82	460.93
1008	16	1	1	3	4	1	441.92	249.92	285.28	167.07	651.3	198.86	641.31	309.93	443.42	298.27
1009	14	1	1	3	3	0	283.57	153.18	326.06	169.45	352.07	214.24	454.72	318.87	503.52	480.79
1010	14	0	1	3	4	1	407.05	336.43	623.89	402.96	518.34	325.72	551.64	259.26	443.84	399.39
1011	15	1	1	3	3	0	741.88	284.47	790.65	186.26	919.19	148.6	839.42	189.31	617.48	337.55
1012	15	0	1	3	4	1	707.04	424.57	493.82	323.27	477.06	337.02	496.11	509.83	662.43	506.6
1013	16	0	1	3	5	1	724	326.67	299.74	464.36	563.4	311.35	601.71	505.53	590.29	491.42
1014	15	0	1	3	3	0	521.07	288.74	233.96	188.95	204.4	109.29	250.39	245.5	321.4	284.36
1015	15	0	1	3	4	1	631.96	332.1	252.45	190.23	228.75	259.23	226.58	326.91	75.25	237.24
1016	16	1	1	1	5	1	500.79	471.64	245.02	217.9	258.04	195.02	262.79	203.13	213.7	187.76
1017	15	1	1	3	4	1	472.7	258.78	276.81	170.54	204.84	129.28	308.76	169.74	374.56	229.75
1018	15	1	1	3	5	1	715.51	320.09	443.52	301.03	607.11	291.48	625.79	512.74	522.29	489.7
1019	14	1	1	3	4	1	657.5	364.06	503.99	369.02	476.1	277.87	347.26	226.58	363.6	294.35
1020	15	1	1	3	4	1	497.14	243.91	305.88	191.46	305.92	171.2	274.33	182.7	315.08	188.92
1021	14	1	1	3	3	0	598.83	390.98	436.65	357.12	351.36	339.72	409.92	244.65	436.13	263.04
1022	15	0	1	3	5	1	245.08	156	349.4	257.69	315.15	285.48	235.95	100.13	321.88	98.13
1023	14	1	1	3	4	1	669.77	283.74	458.73	322.17	443.15	270.32	300.36	217.51	243.76	204.71
1024	14	1	1	3	3	0	339.66	253.96	398.29	267.69	677.47	594.76	301.63	256.83	393.45	261.36
1025	14	0	1	3	4	1	625.24	384.13	356.45	262.98	385.63	189.32	331.28	241.19	357.18	246.55
1026	11	1	1	3	1	0	601.63	475.88	351.55	293.83	322.86	279.36	388.97	234.96	414.86	336.54
1027	16	1	1	3	5	1	511.91	226.29	477.68	295.53	454.37	321.01	402.66	286.49	376.33	313.3
1028	11	0	1	2	3	0	623.78	361.43	311.44	259.14	421.76	226.22	303.72	203.49	310.84	226.52
1029	14	1	1	3	4	1	624.51	494.58	418.1	379.25	326.62	290.11	261.45	228.38	189	170.63
1030	15	1	1	3	5	1	421.75	201.02	506.35	294.61	474.63	274.99	390.24	249.43	397.41	213.78
1031	14	0	1	2	4	1	411.1	199.8	495.12	212.56	153.95	281.29	146.93	113.27	64.72	215.98
1032	14	1	1	1	3	0	298.99	226.48	348.73	257.74	138.27	227.56	42.89	113.67	121.83	117.85
1033	15	0	1	2	5	1	266.89	204.38	187.28	281.55	107.75	198.69	114.39	154.96	67.14	180.5
1034	15	1	1	2	4	1	482.04	350.28	399.62	397.96	171.34	239.53	236.4	290.37	378.82	490.37
1035	16	1	1	2	5	1	392.87	200.51	517.1	302.42	495.61	277.44	387.41	314.05	167.82	460.93
1036	15	0	1	2	3	0	441.92	249.92	285.28	167.07	651.3	198.86	641.31	309.93	443.42	298.27
1037	14	0	1	2	4	1	283.57	153.18	326.06	169.45	352.07	214.24	454.72	318.87	503.52	480.79
1038	14	1	1	1	3	0	407.05	336.43	623.89	402.96	518.34	325.72	551.64	259.26	443.84	399.39
1039	16	0	1	2	5	1	741.88	284.47	790.65	186.26	919.19	148.6	839.42	189.31	617.48	337.55
1040	15	0	1	2	4	1	707.04	424.57	493.82	323.27	477.06	337.02	496.11	509.83	662.43	506.6
1041	16	1	1	3	5	1	724	326.67	299.74	464.36	563.4	311.35	601.71	505.53	590.29	491.42
1042	13	0	1	2	2	0	521.07	288.74	233.96	188.95	204.4	109.29	250.39	245.5	321.4	284.36
1043	14	1	1	3	3	0	631.96	332.1	252.45	190.23	228.75	259.23	226.58	326.91	75.25	237.24
1044	16	1	1	3	5	1	500.79	471.64	245.02	217.9	258.04	195.02	262.79	203.13	213.7	187.76
1045	15	1	1	1	4	1	472.7	258.78	276.81	170.54	204.84	129.28	308.76	169.74	374.56	229.75
1046	14	1	1	3	4	1	715.51	320.09	443.52	301.03	607.11	291.48	625.79	512.74	522.29	489.7
1047	15	1	1	3	4	1	657.5	364.06	503.99	369.02	476.1	277.87	347.26	226.58	363.6	294.35
1048	15	0	1	3	4	1	497.14	243.91	305.88	191.46	305.92	171.2	274.33	182.7	315.08	188.92
1049	12	1	1	3	2	0	598.83	390.98	436.65	357.12	351.36	339.72	409.92	244.65	436.13	263.04
1050	11	1	1	3	1	0	296.89	244.18	177.28	291.55	127.85	188.79	124.09	134.86	267.04	280.3
1051	15	1	0	2	4	1	551.68	281.85	892.12	759.14	721.55	599.71	606.85	111.51	606.89	187.08
1052	14	1	0	3	4	1	408.62	294.01	849.81	829.67	894.21	736.42	460.08	217.38	660.06	377.17
1053	13	1	0	1	2	0	641.13	182.98	609.08	582.24	236	180.57	300.17	253.63	620.56	199.47
1054	14	0	0	2	4	1	672.51	198.45	953.69	869.45	243.7	143.2	314.83	201.69	512.09	219.85
1055	15	1	0	2	3	0	648.49	176.41	381.69	104.95	304.31	113.83	316.86	141.04	402.94	127.49
1056	14	1	0	3	4	1	774.96	493.34	644.25	544.37	432.35	270.88	478.73	178.01	521.48	210.06
1057	12	1	0	3	1	0	656.57	312.98	701.4	666.76	476.94	246.85	488.22	140.22	558.99	167.87
1058	14	0	0	3	4	1	652.24	556.46	548.32	468.45	426.11	389.4	322.4	297.61	238.1	196.73
1059	15	0	0	3	4	1	654.65	309.31	408.28	205.7	485.55	216.93	483.63	181.56	522.13	281.6
1060	15	0	0	3	4	1	815.32	625.67	358.16	215.77	449.23	243.21	435.56	217.5	516.03	345.26
1061	15	0	0	3	4	1	817.93	309.64	686.09	391.79	427.4	265.34	422.1	213.02	462.15	163.7
1062	16	0	0	3	4	1	842.05	285.33	732.2	392.39	518.78	216.59	478.88	170.66	499.74	168.3
1063	14	0	0	3	4	1	665.16	372.58	421.69	238.6	413.46	259.69	414.12	197.53	494.49	239.22
1064	14	1	0	3	4	1	622.8	354.29	437.96	209.94	382.94	209.49	428.4	174	541.98	178.56
1065	16	1	0	3	5	1	592.15	323.01	973.5	894.78	434.14	184.98	376.1	196.51	442.55	160.07
1066	15	1	0	1	3	0	707.04	424.57	493.82	323.27	477.06	337.02	496.11	509.83	662.43	506.6
1067	13	0	0	3	1	0	574.95	328.91	889.45	833.33	464.77	194.88	418.84	175.13	467.12	170.63
1068	15	1	0	2	4	1	528.43	276.98	612.76	386.92	553.68	450.65	302.34	149.12	387.74	117.99
1069	14	0	0	1	3	0	490.31	205.96	608.4	407.85	559.33	389.74	300.81	154.49	428.62	129.58
1070	16	0	0	3	5	1	420.76	393.74	427.96	235.06	313.81	114.92	350.64	196.77	399.53	190.94
1071	14	1	0	2	4	1	557.44	536.71	887.9	748.88	367.12	233.98	437.13	209.42	596.78	208.26
1072	15	0	0	3	5	1	319.05	299.68	341.17	294.57	419.34	374.88	314.44	300.29	317.9	99.62
1073	14	1	0	2	4	1	485.31	247.98	372.86	320.29	466.39	437.34	445.84	284.99	360.3	132.35
1074	15	0	0	2	4	1	508.24	231.53	333.23	221.83	406.3	208.74	436.42	227.52	373.61	175
1075	13	0	0	2	1	0	483.06	197.66	335.96	231.5	402.75	221.38	415.22	240.95	342.32	198.38
1076	14	0	0	2	3	0	543.08	145.02	449.15	100.84	416.98	176.34	425.71	184.96	477.97	195.56
1077	14	1	0	2	4	1	475.33	215.76	407.2	158.07	409.19	111.55	335.38	122.24	360.24	133.24
1078	14	1	0	2	4	1	690.37	277.23	533.77	365.37	525.55	395.82	353.18	239.22	399.48	351.8
1079	16	1	0	2	5	1	692.32	270.41	531.39	346.77	441.49	348.37	373.41	259.58	460.91	346.08
1080	14	0	0	1	3	0	622.29	358.11	345.28	285.56	626.46	297.36	669.08	283.61	544.57	420.29
1081	10	1	0	2	3	0	624.9	365.19	420.88	323.85	725.72	200.96	691.96	239.96	486.27	355.45
1082	11	1	0	2	2	0	462.54	133.59	506.52	251.02	304.23	143.66	291.2	99.09	367.77	159.74
1083	13	1	0	1	2	0	445.12	143.44	502.44	258.89	263.31	138.12	302.49	82.85	379.3	139.11
1084	14	0	0	2	3	0	747.25	603.56	545.35	356.63	826.88	530.97	685.69	164.46	308.12	210.06
1085	14	0	0	3	4	1	702.3	665.6	606.13	359.55	797.27	488.99	732.01	202.48	312.36	214.46
1086	9	0	0	1	3	0	605.25	294.18	627.94	371.66	336.35	260.35	409.25	213.68	463.98	220.56
1087	13	1	0	1	2	0	640.9	307.64	547.74	326.23	329.8	285.41	420.14	253.16	441.46	231.22
1088	9	1	0	1	1	0	443.8	160.74	439.09	227.26	311.78	108.52	295.08	109.98	362.37	118.22
1089	9	0	0	2	3	0	449.7	161.48	413.41	248.42	277.02	103.69	323.62	81.58	352.88	112.03
1090	10	1	0	1	3	0	721.05	250.29	506.25	376.49	517.59	323.77	563.96	366.76	616.1	532.27
1091	9	0	0	2	3	0	624.35	299.89	489.98	387.09	511.73	323.59	589.41	357.7	711.7	435.53
1092	10	1	0	2	3	0	566.43	328.51	468.27	372.37	493.64	311.37	596.99	343.51	752.1	366.49
1093	8	0	0	2	1	0	529.27	334.85	451.83	364.08	485.67	309.8	622.51	338.08	747.4	361.34
1094	9	1	0	2	3	0	606.11	366.81	487.24	307.58	667.34	314.56	658.61	406.47	577.85	553.37
1095	9	1	0	2	3	0	526.82	325.92	499.86	192.95	694.58	203.48	671.92	363.59	620.95	537.89
1096	13	0	0	2	3	0	394.88	313.37	345.19	148.38	596.2	145.52	611.25	334.12	569.48	486.47
1097	9	0	0	2	1	0	307.14	129.78	307.33	182.79	212.21	142.53	192.6	123.89	144.36	132.72
1098	11	0	0	2	2	0	471.31	259.18	628.16	325.79	363.34	313.29	649.28	434.6	367.57	139.44
1099	12	1	0	1	3	0	667.46	275.66	420.15	230.86	416.22	261.08	420.33	192.44	409.76	181.67
1100	13	1	0	2	3	0	658.29	207.3	462.76	211.49	438.78	250.06	437.86	194.71	410.62	168.16
